# Supplementary material for: Identification of brain cell types underlying genetic association with word reading and correlated traits
Source: Mol Psychiatry. 2023 Feb 7;28(4):1719–30. doi: 10.1038/s41380-023-01970-y (PMC10208966; doi:10.1038/s41380-023-01970-y)
Supplement: Supplementary file 1 — Supplementary Table 1. ABB Cell Type Clusters After Quality Control [file 41380_2023_1970_MOESM1_ESM.xlsx]

## Sheet: 1. ABB Cell Types
Supplementary Table 1. ABB Cell Type Clusters After Quality Control
Information from metadata.csv (https://portal.brain-map.org/atlases-and-data/rnaseq/human-multiple-cortical-areas-smart-seq)
Nomenclature for cluster labels (PMC6919571): major cell class, layer enrichment, subclass marker, cluster-specific marker gene
IT = intratelencephalic tract, L= layer, ET = extratelencephalic/pyramipdal tract, NP = near projecting, CT = corticothalamic, Car3 = claustrum
Cluster Label	N Samples in Cluster	Subclass ('Level 2')	Major Class ('Level 1')
Astro L1 FGFR3 FOS	75	Astrocyte	Astrocyte
Astro L1 FGFR3 MT1G	146	Astrocyte	Astrocyte
Astro L1-6 FGFR3 ETNPPL	966	Astrocyte	Astrocyte
Oligo L4-6 MOBP COL18A1	254	Oligodendrocyte	Oligodendrocyte
Oligo L4-6 OPALIN	1676	Oligodendrocyte	Oligodendrocyte
Exc L3 LINC00507 CTXN3	281	IT	Excitatory
Exc L3 LINC00507 PSRC1	360	IT	Excitatory
Exc L3 RORB CARTPT	357	IT	Excitatory
Exc L3 THEMIS PLA2G7	71	IT	Excitatory
Exc L3-4 RORB FOLH1B	362	IT	Excitatory
Exc L3-4 RORB PRSS12	893	IT	Excitatory
Exc L3-4 RORB SEMA6D	433	IT	Excitatory
Exc L3-5 LINC00507 SLN	58	IT	Excitatory
Exc L3-5 RORB CD24	101	IT	Excitatory
Exc L3-5 RORB CMAHP	626	IT	Excitatory
Exc L3-5 RORB HSPB3	211	IT	Excitatory
Exc L3-5 THEMIS ELOF1	94	IT	Excitatory
Exc L3-5 THEMIS UBE2F	130	IT	Excitatory
Exc L4-5 RORB HNRNPA1P46	428	IT	Excitatory
Exc L4-5 RORB LCN15	1262	IT	Excitatory
Exc L4-5 RORB LINC01474	2254	IT	Excitatory
Exc L4-5 RORB RPL31P31	2016	IT	Excitatory
Exc L4-6 RORB HPCA	240	IT	Excitatory
Exc L5 RORB LINC01202	310	IT	Excitatory
Exc L5 RORB SNHG7	410	IT	Excitatory
Exc L5-6 RORB LINC00320	268	IT	Excitatory
Exc L5-6 THEMIS OR1J1	88	IT	Excitatory
Exc L5-6 THEMIS TMEM233	349	IT	Excitatory
Exc L6 THEMIS EGR3	885	IT	Excitatory
Exc L6 THEMIS LINC00343*	2852	IT	Excitatory
Exc L2-4 RORB GRIK1	1556	L4 IT	Excitatory
Exc L3-4 RORB RPS3P6	98	L4 IT	Excitatory
Exc L4 RORB BHLHE22	1171	L4 IT	Excitatory
Exc L4 RORB CACNG5	428	L4 IT	Excitatory
Exc L4 RORB CCDC168	256	L4 IT	Excitatory
Exc L4-5 RORB AIM2	78	L4 IT	Excitatory
Exc L4-5 RORB ASCL1	138	L4 IT	Excitatory
Exc L3-5 FEZF2 DCN	28	L5 ET	Excitatory
Exc L3-5 FEZF2 ONECUT1	20	L5 ET	Excitatory
Exc L5 FEZF2 MORN2	66	L5 ET	Excitatory
Exc L5 FEZF2 SCN7A	44	L5 ET	Excitatory
Exc L5-6 THEMIS GPR21	495	L5/6 IT Car3	Excitatory
Exc L5-6 THEMIS IL7R	390	L5/6 IT Car3	Excitatory
Exc L5-6 THEMIS THTPA	69	L5/6 IT Car3	Excitatory
Exc L6 THEMIS C6orf48	99	L5/6 IT Car3	Excitatory
Exc L5 FEZF2 DYRK2	35	L5/6 NP	Excitatory
Exc L5-6 FEZF2 CABP7	27	L5/6 NP	Excitatory
Exc L5-6 FEZF2 CYP26B1	102	L5/6 NP	Excitatory
Exc L5-6 FEZF2 MYBPHL	584	L5/6 NP	Excitatory
Exc L5-6 FEZF2 RSAD2	68	L5/6 NP	Excitatory
Exc L5-6 FEZF2 ANKRD20A1	273	L6 CT	Excitatory
Exc L6 FEZF2 CPZ	170	L6 CT	Excitatory
Exc L6 FEZF2 ETV4	259	L6 CT	Excitatory
Exc L6 FEZF2 FAM95C	1086	L6 CT	Excitatory
Exc L6 FEZF2 VWA2	768	L6 CT	Excitatory
Exc L6 FEZF2 KRT17	682	L6b	Excitatory
Exc L6 FEZF2 P4HA3	40	L6b	Excitatory
Exc L6 FEZF2 SLITRK6	129	L6b	Excitatory
Exc L6 FEZF2 TBC1D26	82	L6b	Excitatory
Exc L6 FEZF2 TBCC	147	L6b	Excitatory
Inh L1 LAMP5 GGT8P	54	LAMP5	Inhibitory
Inh L1 LAMP5 NDNF	704	LAMP5	Inhibitory
Inh L1-4 LAMP5 DUSP4	859	LAMP5	Inhibitory
Inh L1-6 LAMP5 CA13	315	LAMP5	Inhibitory
Inh L5-6 LAMP5 SFTA3	423	LAMP5	Inhibitory
Inh L6 LAMP5 ANKRD20A11P*	10	LAMP5	Inhibitory
Inh L6 LAMP5 C1QL2	69	LAMP5	Inhibitory
Inh L1 PAX6 CA4	197	PAX6	Inhibitory
Inh L1 PAX6 GRIP2	43	PAX6	Inhibitory
Inh L1-2 PAX6 SCGN	33	PAX6	Inhibitory
Inh L1-3 PAX6 NABP1	52	PAX6	Inhibitory
Inh L1-2 PVALB TAC1	26	PVALB	Inhibitory
Inh L1-3 PVALB WFDC2	202	PVALB	Inhibitory
Inh L1-6 PVALB SCUBE3	93	PVALB	Inhibitory
Inh L2-4 PVALB C8orf4	880	PVALB	Inhibitory
Inh L3-4 PVALB HOMER3	379	PVALB	Inhibitory
Inh L3-6 PVALB MFI2	66	PVALB	Inhibitory
Inh L5 PVALB CNTNAP3P2	570	PVALB	Inhibitory
Inh L5-6 PVALB FAM150B	177	PVALB	Inhibitory
Inh L5-6 PVALB STON2	325	PVALB	Inhibitory
Inh L6 LHX6 GLP1R	82	PVALB	Inhibitory
Inh L2-4 SST AHR	137	SST	Inhibitory
Inh L3-5 SST MAFB	1015	SST	Inhibitory
Inh L4-5 PVALB TRIM67	83	SST	Inhibitory
Inh L4-6 SST MTHFD2P6	734	SST	Inhibitory
Inh L5-6 SST ISOC1	191	SST	Inhibitory
Inh L5-6 SST KLHL14	81	SST	Inhibitory
Inh L5-6 SST TH	82	SST	Inhibitory
Inh L6 SST NPY	35	SST	Inhibitory
Inh L1 ADARB2 ADAM33	428	VIP	Inhibitory
Inh L1 ADARB2 DISP2	19	VIP	Inhibitory
Inh L1 SST CXCL14	329	VIP	Inhibitory
Inh L1 VIP PCDH20	89	VIP	Inhibitory
Inh L1 VIP PRSS8	130	VIP	Inhibitory
Inh L1 VIP SOX11	25	VIP	Inhibitory
Inh L1 VIP TNFAIP8L3	37	VIP	Inhibitory
Inh L1-2 VIP PPAPDC1A	34	VIP	Inhibitory
Inh L1-2 VIP RPL41P3	89	VIP	Inhibitory
Inh L1-3 VIP ACHE	96	VIP	Inhibitory
Inh L1-3 VIP CCDC184	25	VIP	Inhibitory
Inh L1-3 VIP GGH	189	VIP	Inhibitory
Inh L1-3 VIP SSTR1	120	VIP	Inhibitory
Inh L1-3 VIP ZNF322P1	443	VIP	Inhibitory
Inh L1-4 VIP CHRNA2	113	VIP	Inhibitory
Inh L1-5 VIP KCNJ2	171	VIP	Inhibitory
Inh L1-6 VIP PENK	57	VIP	Inhibitory
Inh L1-6 VIP RCN1	49	VIP	Inhibitory
Inh L1-6 VIP RGS16	162	VIP	Inhibitory
Inh L2-4 VIP DSEL	99	VIP	Inhibitory
Inh L2-4 VIP LGI2	85	VIP	Inhibitory
Inh L2-5 VIP TOX2	258	VIP	Inhibitory
Inh L2-6 VIP VIP	251	VIP	Inhibitory
Inh L3 VIP CBLN1	148	VIP	Inhibitory
Inh L3-6 VIP KCTD13	87	VIP	Inhibitory
Peri_L16_MUSTN1	32	Non-neural	Non-neural
Endo_L25_CLDN5	70	Non-neural	Non-neural
OPC_L16_MYT1	773	Oligodendrocyte	Oligodendrocyte
Subclass ('Level 2')	Major Class ('Level 1')	N Samples in Subclass	N Samples in Major Class
Astrocyte	Astrocyte	1187	1187
Oligodendrocyte	Oligodendrocyte	2703	2703
IT	Excitatory	21841	31229
L4 IT	Excitatory	3725
L5 ET	Excitatory	158
L5/6 IT Car3	Excitatory	1053
L5/6 NP	Excitatory	816
L6 CT	Excitatory	2556
L6b	Excitatory	1080
LAMP5	Inhibitory	2434	11450
PAX6	Inhibitory	325
PVALB	Inhibitory	2800
SST	Inhibitory	2358
VIP	Inhibitory	3533
Non-neural	Non-neural	102	102
