# Supplementary material for: Identification of brain cell types underlying genetic association with word reading and correlated traits
Source: Mol Psychiatry. 2023 Feb 7;28(4):1719–30. doi: 10.1038/s41380-023-01970-y (PMC10208966; doi:10.1038/s41380-023-01970-y)
Supplement: Supplementary file 2 — Supplementary Table S2. Kreigstein Cell Type Subclasses After Quality Control [file 41380_2023_1970_MOESM2_ESM.xlsx]

## Sheet: 2-Kriegstein Cell Types
Supplementary Table S2. Kreigstein Cell Type Subclasses After Quality Control
Information from Supplementary Material of PMID:29217575
Subclass and cluster can be thought of as synonymous terms here
Subclass ('Level 2')	Subclass Short Name	Major Class ('Level 1')	Major Class Cluster Label from Nowakowski et al., Sfig 2A	N Samples in Subclass	N Samples in Major Class
CGE/LGE-derived inhibitory neurons	IN-CTX-CGE1	IN-CTX-C	15	145	298
CGE/LGE-derived inhibitory neurons	IN-CTX-CGE2	IN-CTX-C	15	153
Dividing Radial Glia (G2/M-phase)	RG-div1	RG-div1	25	133	133
Dividing Radial Glia (S-phase)	RG-div2	littleRG	10	124	386
Outer Radial Glia	oRG	littleRG	10	65
Truncated Radial Glia	tRG	littleRG	10	100
Ventricular Radial Glia	vRG	littleRG	10	97
Newborn Excitatory Neuron - early born	nEN-early2	enlateearly	19	455	773
Newborn Excitatory Neuron - late born	nEN-late	enlateearly	19	318
Early and Late Born Excitatory Neuron PFC	EN-PFC2	ENP23	16	96	149
Early and Late Born Excitatory Neuron PFC	EN-PFC3	ENP23	16	53
Early and Late Born Excitatory Neuron V1	EN-V1-2	ENV23	2	182	258
Excitatory Neuron V1 - late born	EN-V1-3	ENV23	2	76
Early Born Deep Layer/subplate Excitatory Neuron PFC	EN-PFC1	ENVP	3	93	259
Early Born Deep Layer/subplate Excitatory Neuron V1	EN-V1-1	ENVP	3	166
Intermediate Progenitor Cells EN-like	IPC-nEN1	IPC-en	17	68	183
Intermediate Progenitor Cells EN-like	IPC-nEN2	IPC-en	17	76
Intermediate Progenitor Cells EN-like	IPC-nEN3	IPC-en	17	39
MGE newborn neurons	nIN1	nIN	23	72	313
MGE newborn neurons	nIN2	nIN	23	95
MGE newborn neurons	nIN3	nIN	23	54
MGE newborn neurons	nIN4	nIN	23	28
MGE newborn neurons	nIN5	nIN	23	64
dividing MGE Progenitors	MGE-div	MGE-ipc	8	57	194
MGE Progenitors	MGE-IPC1	MGE-ipc	8	35
MGE Progenitors	MGE-IPC2	MGE-ipc	8	62
MGE Progenitors	MGE-IPC3	MGE-ipc	8	40
MGE Radial Glia 1	MGE-RG1	MGE-rg	11	43	110
MGE Radial Glia 2	MGE-RG2	MGE-rg	11	67
MGE-derived Ctx inhibitory neuron, Cortical Plate-enriched	IN-CTX-MGE2	IN-CTX-M	6	95	284
MGE-derived Ctx inhibitory neuron, Germinal Zone Enriched	IN-CTX-MGE1	IN-CTX-M	6	189
