# Supplementary material for: Identification of brain cell types underlying genetic association with word reading and correlated traits
Source: Mol Psychiatry. 2023 Feb 7;28(4):1719–30. doi: 10.1038/s41380-023-01970-y (PMC10208966; doi:10.1038/s41380-023-01970-y)
Supplement: Supplementary file 3 — Supplementary Table 3. Specificity Analyses ABB Classes [file 41380_2023_1970_MOESM3_ESM.xlsx]

## Sheet: 3- ABB Major Class Specificity
Supplementary Table 3. Specificity Analyses ABB Classes
Bold indicates significant at FDR .05
GWAS	Major Class	Coefficient	Std Error	P-Value	FDR
Word Reading	Excitatory	8.79e-08	3.64e-08	0.00789547	0.0395
	Inhibitory	-5.36e-10	3.45e-08	0.506207	1
	Oligo	-4.6e-08	4.26e-08	0.859677	1
	Astrocyte	-8.99e-08	3.76e-08	0.991547	1
	Non-neural	4.33e-08	4.56e-08	0.171461	0.57
ADHD	Excitatory	-4.31e-09	5.35e-09	0.789807	1
	Inhibitory	-3.97e-09	5.42e-09	0.768116	1
	Oligo	-3.28e-09	5.58e-09	0.721709	1
	Astrocyte	-1.23e-09	6.52e-09	0.574945	1
	Non-neural	-8.47e-09	5.95e-09	0.922706	1
Education	Excitatory	4.28e-09	1.23e-09	0.00025419	0.00508
	Inhibitory	2.02e-09	1.15e-09	0.0394037	0.1576
	Oligo	-1.38e-09	1.32e-09	0.852613	1
	Astrocyte	-1.46e-09	1.32e-09	0.866935	1
	Non-neural	-4.07e-09	1.21e-09	0.999607	1
Cognitive Ability	Excitatory	7.17431e-09	2.69028e-09	0.00382942	0.0255333
	Inhibitory	8.06553e-09	2.68627e-09	0.00133886	0.0134
	Oligo	-6.13e-09	2.66e-09	0.989344	1
	Astrocyte	-8.6e-09	2.6e-09	0.999522	1
	Non-neural	-1.27e-08	2.2e-09	1	1
