# Supplementary material for: Identification of brain cell types underlying genetic association with word reading and correlated traits
Source: Mol Psychiatry. 2023 Feb 7;28(4):1719–30. doi: 10.1038/s41380-023-01970-y (PMC10208966; doi:10.1038/s41380-023-01970-y)
Supplement: Supplementary file 4 — Supplementary Table S4. Specificity Analyses ABB Subclasses [file 41380_2023_1970_MOESM4_ESM.xlsx]

## Sheet: 4-ABB Subclass Specificity
Supplementary Table S4. Specificity Analyses ABB Subclasses
Bold indicates significant at FDR .05
GWAS	Major Class	Subclass	Coefficient	Std Error	P-Value	FDR
Word Reading	Excitatory	L6b FEZF2	6.41394e-09	3.98587e-08	0.436079	0.809143
	Excitatory	L5/6 NP FEZF2	4.27113e-08	4.14276e-08	0.151273	0.56625
	Excitatory	IT LINC00507 THEMIS RORB	6.22475e-08	4.07549e-08	0.0633353	0.3165
	Excitatory	L6 CT FEZF2	1.37469e-08	4.22565e-08	0.37247	0.770323
	Excitatory	L5/6 IT Car3 THEMIS	-1.96775e-08	3.88603e-08	0.6937	1
	Excitatory	L5 ET FEZF2	2.40183e-08	3.91745e-08	0.269902	0.6975
	Excitatory	L4 IT RORB	3.23909e-08	3.93211e-08	0.20504	0.675789
	Inhibitory	PAX6	-4.08735e-08	3.61708e-08	0.870765	1
	Inhibitory	LAMP5	-1.05581e-08	3.74787e-08	0.610917	0.955385
	Inhibitory	VIP	9.93072e-09	3.84514e-08	0.3981	0.770323
	Inhibitory	SST	2.36075e-08	3.90249e-08	0.272611	0.6975
	Inhibitory	PVALB	4.38056e-08	4.13495e-08	0.144709	0.56625
	Oligo	Oligo	-2.92789e-08	4.45854e-08	0.74431	1
	Astrocyte	Astrocyte	-5.13977e-08	3.88037e-08	0.907341	1
	Non-neural	Non-neural	2.51146e-08	4.68177e-08	0.295829	0.7104
ADHD	Excitatory	L6b FEZF2	-9.14082e-10	5.52731e-09	0.565676	0.917838
	Excitatory	L5/6 NP FEZF2	-5.46241e-09	5.33286e-09	0.847151	1
	Excitatory	IT LINC00507 THEMIS RORB	1.53218e-09	5.5218e-09	0.390707	0.770323
	Excitatory	L6 CT FEZF2	-6.20946e-09	4.76734e-09	0.903627	1
	Excitatory	L5/6 IT Car3 THEMIS	1.00033e-08	6.35789e-09	0.0578165	0.315273
	Excitatory	L5 ET FEZF2	-4.49157e-09	5.40517e-09	0.797006	1
	Excitatory	L4 IT RORB	-4.17191e-09	5.15939e-09	0.790629	1
	Inhibitory	PAX6	-3.24844e-10	5.91618e-09	0.521894	0.87
	Inhibitory	LAMP5	-9.03654e-09	4.90356e-09	0.967325	1
	Inhibitory	VIP	5.26532e-09	5.40038e-09	0.164782	0.582353
	Inhibitory	SST	4.91842e-09	6.20671e-09	0.214053	0.675789
	Inhibitory	PVALB	-3.84777e-09	5.34613e-09	0.764154	1
	Oligo	Oligo	-4.76472e-09	5.57813e-09	0.803497	1
	Astrocyte	Astrocyte	-7.60543e-09	6.04395e-09	0.895868	1
	Non-neural	Non-neural	-1.3901e-08	5.55506e-09	0.993832	1
Education	Excitatory	L6b FEZF2	2.72463e-09	1.25735e-09	0.0151193	0.129429
	Excitatory	L5/6 NP FEZF2	1.40786e-10	1.15287e-09	0.451403	0.809143
	Excitatory	IT LINC00507 THEMIS RORB	4.37488e-09	1.23466e-09	0.000197515	0.01188
	Excitatory	L6 CT FEZF2	2.29711e-09	1.16397e-09	0.0242184	0.1815
	Excitatory	L5/6 IT Car3 THEMIS	3.52066e-09	1.29606e-09	0.00329949	0.06516
	Excitatory	L5 ET FEZF2	7.67658e-11	1.10284e-09	0.472253	0.809143
	Excitatory	L4 IT RORB	3.06768e-09	1.19456e-09	0.00511384	0.06516
	Inhibitory	PAX6	1.17206e-10	1.24477e-09	0.462492	0.809143
	Inhibitory	LAMP5	1.47736e-09	1.18741e-09	0.106714	0.458571
	Inhibitory	VIP	3.73041e-10	1.22135e-09	0.380018	0.770323
	Inhibitory	SST	-3.7219e-10	1.2122e-09	0.620592	0.955385
	Inhibitory	PVALB	7.23518e-10	1.23709e-09	0.279323	0.6975
	Oligo	Oligo	-1.57709e-09	1.24282e-09	0.897774	1
	Astrocyte	Astrocyte	-3.05329e-09	1.2638e-09	0.992153	1
	Non-neural	Non-neural	-4.68574e-09	1.13315e-09	0.999982	1
Cognitive Ability	Excitatory	L6b FEZF2	6.93644e-09	2.66522e-09	0.00462632	0.06516
	Excitatory	L5/6 NP FEZF2	4.23552e-09	3.03357e-09	0.0813245	0.375231
	Excitatory	IT LINC00507 THEMIS RORB	6.63726e-09	2.60589e-09	0.00543237	0.06516
	Excitatory	L6 CT FEZF2	4.30104e-09	2.54561e-09	0.0455532	0.2736
	Excitatory	L5/6 IT Car3 THEMIS	1.3352e-09	2.75352e-09	0.313871	0.724615
	Excitatory	L5 ET FEZF2	-2.53048e-09	2.81248e-09	0.815869	1
	Excitatory	L4 IT RORB	6.3448e-09	2.7114e-09	0.00964071	0.0964
	Inhibitory	PAX6	1.10054e-09	2.51325e-09	0.330732	0.735556
	Inhibitory	LAMP5	-1.63526e-09	2.41845e-09	0.750531	1
	Inhibitory	VIP	4.56285e-09	2.66527e-09	0.0434515	0.2736
	Inhibitory	SST	1.48557e-09	2.52192e-09	0.27791	0.6975
	Inhibitory	PVALB	1.80352e-09	2.6008e-09	0.244015	0.6975
	Oligo	Oligo	-7.89568e-09	2.44966e-09	0.999366	1
	Astrocyte	Astrocyte	-9.5754e-09	2.54687e-09	0.999915	1
	Non-neural	Non-neural	-1.454e-08	2.23646e-09	1	1
