# Supplementary material for: Identification of brain cell types underlying genetic association with word reading and correlated traits
Source: Mol Psychiatry. 2023 Feb 7;28(4):1719–30. doi: 10.1038/s41380-023-01970-y (PMC10208966; doi:10.1038/s41380-023-01970-y)
Supplement: Supplementary file 5 — Supplementary Table S5. Kriegstein Specificity [file 41380_2023_1970_MOESM5_ESM.xlsx]

## Sheet: 5-Kriegstein Specificity
Supplementary Table S5. Kriegstein Specificity
Bold indicates significant at FDR .05
GWAS	Subclass	Coefficient	Std Error	P-Value	FDR
Word Reading	MGE-derived Ctx inhibitory neuron, Cortical Plate-enriched, Germinal Zone enriched	-3.49534e-08	3.06902e-08	0.87263	0.934
	Early and Late Born Excitatory Neuron V1, Excitatory Neuron V1 - late born	2.51573e-08	3.3409e-08	0.225722	0.471652
	Early and Late Born Excitatory Neuron PFC	2.79943e-08	3.14917e-08	0.187017	0.408
	CGE/LGE-derived inhibitory neurons	1.84449e-08	3.2231e-08	0.283568	0.524308
	Early Born Deep Layer/subplate Excitatory Neuron V1 and PFC	7.07927e-09	3.0824e-08	0.409175	0.615
	MGE newborn neurons	-4.60036e-08	3.54312e-08	0.902924	0.934
	Newborn Exc Neuron-early and late born	1.96575e-09	3.13188e-08	0.474977	0.666811
	Intermediate Progenitor Cells EN-like	-2.1375e-08	3.64095e-08	0.721422	0.844098
	MGE Progenitors	-4.88652e-08	3.2422e-08	0.934115	0.934
	Dividing Radial Glia (G2/M-phase)	4.75474e-08	3.36741e-08	0.0789766	0.210667
	MGE Radial Glia 1 & 2	-4.72048e-09	3.69041e-08	0.550891	0.696
	Dividing Radial Glia (S-phase), oRG, tRG, vRG	-9.074e-10	3.41775e-08	0.510591	0.666811
ADHD	MGE-derived Ctx inhibitory neuron, Cortical Plate-enriched, Germinal Zone enriched	6.19252e-09	4.88846e-09	0.10262	0.2472
	Early and Late Born Excitatory Neuron V1, Excitatory Neuron V1 - late born	4.54497e-09	4.59989e-09	0.161561	0.370286
	Early and Late Born Excitatory Neuron PFC	3.11837e-09	4.9795e-09	0.265579	0.51072
	CGE/LGE-derived inhibitory neurons	3.20676e-09	4.87701e-09	0.255422	0.51
	Early Born Deep Layer/subplate Excitatory Neuron V1 and PFC	-1.55526e-09	4.52535e-09	0.634455	0.7608
	MGE newborn neurons	-5.4606e-09	4.52974e-09	0.885995	0.934
	Newborn Exc Neuron-early and late born	-1.65845e-10	4.71323e-09	0.514035	0.666811
	Intermediate Progenitor Cells EN-like	-4.42073e-09	4.77523e-09	0.822715	0.927628
	MGE Progenitors	-7.78033e-10	4.572e-09	0.567563	0.699077
	Dividing Radial Glia (G2/M-phase)	1.09593e-09	4.66161e-09	0.407067	0.615
	MGE Radial Glia 1 & 2	1.21397e-09	4.79823e-09	0.400133	0.615
	Dividing Radial Glia (S-phase), oRG, tRG, vRG	6.57355e-10	4.78483e-09	0.445364	0.647273
Education	MGE-derived Ctx inhibitory neuron, Cortical Plate-enriched, Germinal Zone enriched	3.25653e-09	9.87875e-10	0.000489482	0.003912
	Early and Late Born Excitatory Neuron V1, Excitatory Neuron V1 - late born	4.22111e-09	1.03008e-09	2.08511e-05	0.0010032
	Early and Late Born Excitatory Neuron PFC	3.62495e-09	1.21219e-09	0.00139301	0.006672
	CGE/LGE-derived inhibitory neurons	1.79763e-09	9.71009e-10	0.0320628	0.0906353
	Early Born Deep Layer/subplate Excitatory Neuron V1 and PFC	3.5115e-09	1.04288e-09	0.000379777	0.003648
	MGE newborn neurons	3.88348e-09	1.07872e-09	0.000159063	0.002544
	Newborn Exc Neuron-early and late born	4.10272e-09	1.36937e-09	0.00136747	0.006672
	Intermediate Progenitor Cells EN-like	2.42114e-09	1.26607e-09	0.0279172	0.0837
	MGE Progenitors	2.56677e-09	1.3076e-09	0.0248251	0.07936
	Dividing Radial Glia (G2/M-phase)	2.8753e-10	1.26401e-09	0.410027	0.615
	MGE Radial Glia 1 & 2	6.6453e-10	1.30915e-09	0.305865	0.544
	Dividing Radial Glia (S-phase), oRG, tRG, vRG	-1.07756e-09	1.1251e-09	0.830904	0.927628
Cognitive Ability	MGE-derived Ctx inhibitory neuron, Cortical Plate-enriched, Germinal Zone enriched	5.76979e-09	2.0887e-09	0.002869	0.0105969
	Early and Late Born Excitatory Neuron V1, Excitatory Neuron V1 - late born	6.04829e-09	2.06938e-09	0.00173475	0.00692
	Early and Late Born Excitatory Neuron PFC	1.09145e-08	3.10024e-09	0.000215336	0.00258
	CGE/LGE-derived inhibitory neurons	6.47908e-09	2.08168e-09	0.00092777	0.0063
	Early Born Deep Layer/subplate Excitatory Neuron V1 and PFC	7.90955e-09	2.17021e-09	0.000133905	0.002544
	MGE newborn neurons	6.67472e-09	2.27279e-09	0.0016581	0.00692
	Newborn Exc Neuron-early and late born	9.41388e-09	3.06082e-09	0.00105036	0.0063
	Intermediate Progenitor Cells EN-like	6.03945e-09	2.9544e-09	0.020466	0.0702857
	MGE Progenitors	1.35143e-09	3.41111e-09	0.345985	0.593143
	Dividing Radial Glia (G2/M-phase)	-8.0457e-12	3.03419e-09	0.501058	0.666811
	MGE Radial Glia 1 & 2	5.0983e-09	3.68853e-09	0.0834544	0.210947
	Dividing Radial Glia (S-phase), oRG, tRG, vRG	-4.08248e-09	2.85036e-09	0.923966	0.934
