# Supplementary material for: Identification of brain cell types underlying genetic association with word reading and correlated traits
Source: Mol Psychiatry. 2023 Feb 7;28(4):1719–30. doi: 10.1038/s41380-023-01970-y (PMC10208966; doi:10.1038/s41380-023-01970-y)
Supplement: Supplementary file 6 — Supplementary Table S6. Specificity Shen Dataset [file 41380_2023_1970_MOESM6_ESM.xlsx]

## Sheet: 6-Shen Specificity
Supplementary Table S6. Specificity Shen Dataset
Bold indicates significant at FDR .05
GWAS	Cell Class	Coefficient	Std Error	P-Value	FDR
Word Reading	Excitatory	2.63372e-08	3.93706e-08	0.251762	0.680589
	Inhibitory	-2.34713e-08	3.36369e-08	0.757344	0.944283
	Intermediate Progenitor	-3.39839e-08	4.65689e-08	0.76723	0.944283
	Radial Glia	-2.68548e-08	3.95543e-08	0.751411	0.944283
ADHD	Excitatory	3.63926e-09	5.52952e-09	0.255221	0.680589
	Inhibitory	2.01869e-09	5.64834e-09	0.360398	0.720796
	Intermediate Progenitor	-3.57809e-09	6.0549e-09	0.72272	0.944283
	Radial Glia	-1.67447e-08	5.14627e-09	0.999431	0.999983
Education	Excitatory	4.25517e-09	1.27772e-09	0.000433786	0.00347029
	Inhibitory	2.45262e-09	1.16884e-09	0.0179379	0.0956687
	Intermediate Progenitor	-2.05633e-10	1.19754e-09	0.568169	0.944283
	Radial Glia	-4.65227e-09	1.12199e-09	0.999983	0.999983
Cognitive Ability	Excitatory	1.12473e-08	2.93473e-09	6.34286e-05	0.00101486
	Inhibitory	2.92976e-09	2.61966e-09	0.131704	0.526815
	Intermediate Progenitor	1.20247e-09	2.8128e-09	0.334508	0.720796
	Radial Glia	-1.06241e-08	2.82272e-09	0.999916	0.999983
